# Supplementary material for: The impact of the SKILLZ intervention on sexual and reproductive health empowerment among Zambian adolescent girls and young women: results of a cluster randomized controlled trial
Source: Reprod Health. 2025 Jun 5;22:95. doi: 10.1186/s12978-025-02046-6 (PMC12142864; doi:10.1186/s12978-025-02046-6)
Supplement: Supplementary file 1 — Supplementary Material 1. [file 12978_2025_2046_MOESM1_ESM.zip]

Archive with 2 entries (2 files):
- Supplementary Materials.docx
- Supplementary Table 3.docx
